# Supplementary material for: Overexpression of Nicotianamine Synthase (AtNAS1) Increases Iron Accumulation in the Tuber of Potato
Source: Plants (Basel). 2022 Oct 17;11(20):2741. doi: 10.3390/plants11202741 (PMC9607507; doi:10.3390/plants11202741)
Supplement: Supplementary file 1 [file plants-11-02741-s001.zip]

Archive with 1 entries (1 files):
- plants-1943691-supplementary.pdf
